# Supplementary material for: Hypoxia Increases Cardiac Proteasomal Activity and Differentially Modulates Cullin-RING E3 Ligases in the Naked Mole-Rat Heterocephalus glaber
Source: Muscles. 2026 Jan 14;5(1):6. doi: 10.3390/muscles5010006 (PMC12821419; doi:10.3390/muscles5010006)
Supplement: Supplementary file 1 [file muscles-05-00006-s001.zip › Table S1 - Raw data for proteasomal activity assay.xlsx]

## Sheet: Quantified
Condition	Caspase-Like	Chymotrypsin-Like	Trypsin-Like
Normoxia	0.947132	0.828303	0.817547
Normoxia	1.04073	1.05628	1.10063
Normoxia	0.889186	0.865849	0.853424
Normoxia	1.12295	1.24957	1.22839
24 h Hypoxia	1.12819	1.25239	1.28018
24 h Hypoxia	1.17033	1.22785	1.32914
24 h Hypoxia	1.19456	1.4192	1.5127
24 h Hypoxia	1.28264	1.19679	1.42483

## Sheet: Activity Data
Proteasomal Assay Activity Data
	Caspase-Like		Chymotrypsin-Like		Trypsin-Like
	1	2	3	4	5	6
A	1	0.96	1	0.98	1	1.23
B	1.15	1.14	1.35	1.32	1.67	1.64
C	0.96	0.99	1	1.19	1.34	1.36
D	1.22	1.27	1.48	1.68	1.9	1.99
E	1.28	1.22	1.5	1.69	2.01	2.06
F	1.26	1.23	1.4	1.65	2.06	2.08
G	1.31	1.12	1.42	2.05	2.26	2.13
H	1.32	1.21	1.25	1.47	2	1.82
Well Scaling Factors:
	1	2	3	4	5	6
A	1.25	1.31	1.32	1.29	1.19	1.05
B	1.34	1.38	1.4	1.36	1.29	1.16
C	1.34	1.37	1.37	1.39	1.36	1.22
D	1.35	1.39	1.37	1.39	1.34	1.24
E	1.35	1.39	1.38	1.4	1.35	1.24
F	1.3	1.33	1.34	1.37	1.34	1.2
G	1.23	1.29	1.3	1.36	1.23	1.13
H	1.2	1.24	1.23	1.25	1.15	1.03
